# Supplementary material for: Inhibition of nucleoporin member Nup214 expression by miR-133b perturbs mitotic timing and leads to cell death
Source: Mol Cancer. 2015 Feb 15;14:42. doi: 10.1186/s12943-015-0299-z (PMC4335456; doi:10.1186/s12943-015-0299-z)
Supplement: Supplementary file 6 — miR-133b-mediated Nup214 repression lengthens mitotic duration. (A), (B) and (C) HeLa-H4-pEGFP stable cells were transiently transfected with empty vector (1 μg), pSB-miR-133b (1 μg), or pSB-miR-133b (1 μg) and pCMV-Myc- CAN/Nup214 (1 μg) and synchronized. Medium was replaced with phenol red-free medium and visualized under time lapse fluorescence microscope. [file 12943_2015_299_MOESM6_ESM.zip]

Archive with 3 entries (3 files):
- 1500235187128858_add7a.avi
- 1500235187128858_add7b.avi
- 1500235187128858_add7c.avi
